# Supplementary material for: Octopamine regulates neural circuits in the mushroom body and central complex, influencing sleep and arousal
Source: iScience. 2026 Apr 2;29(5):115564. doi: 10.1016/j.isci.2026.115564 (PMC13122709; doi:10.1016/j.isci.2026.115564)
Supplement: Table S1. List of EM predicted inputs and outputs of OA-VPM3 neurons in female (Table 1) and male brains (Table 2), left column shows neuron names and right column indicates number of synapses [file mmc2.xlsx]

## Sheet: OA-VPM3_Female
OA-VPM3 (Female Brain)
Cell Type Outputs	Neuron Weight		Cell Type Inputs	Neuron Weight
MBON05	147		FB6D	166
PPL201	106		FB1H	103
PPL204	90		FB6A	91
MBON11	80		FB6A	90
LHCENT8	75		FB6D	86
SMP457	64		FB1H	83
LHCENT3	63		SMP001	73
PPL204	60		mALB5	72
FB1H	56		MBON11	68
FB2A	53		FB6C_b	63
FB5AA	53		PPL201	62
APL	50		FB6C_b	61
LHPV10d1	48		FB2A	57
LHAV3m1	48		PPL204	56
FB1H	46		SLP011	54
MBON07	45		LHCENT8	52
SLP011	45		FB6A	50
LHCENT8	44		FB2A	45
LHCENT9	44		PPL204	42
SMP235	44		PLP246	41
LHPD5d1	43		FB2A	38
MBON07	43		MBON11	38
LHAV3k1	42		FB2A	37
FB5D	41		MBON33	35
FB5D	40		SMP145	35
FB5AA	39		LHCENT9	35
MBON05	39		FB4M	34
FB4P_a	39		FB6A	33
SIP042_a	39		FB6A	33
FB5AB	38		FB6C_b	33
FB2A	38		SMP142	32
546771021	38
SLP234	38
LCNOp	37
FB4P_a	37
SIP042_a	37
FB2A	36
hDeltaH	36
FB4Y	35
CRE048	35
FB5C	35
SMP153	35
FB4P_a	34
PFGs	34
MBON04	34
LHPD5d1	34
FB6A	33
FB4Y	33
FB6V	33
oviIN	33
MBON06	32
hDeltaH	31
FB2A	31
MBON11	31
SMP443	31
SMP503	31
LHCENT12	30
LHCENT12	30
PLP130	29
LHPV5b1	29
FB5C	29
LHAV2o1	29
LHPD2a5_b	28
LCNOpm	28
MBON33	28
SLP406	28
SLP360	28
SMP234	28
LCNOpm	27
hDeltaB	27
hDeltaH	27
ExR3	27
FB6D	27
PFGs	27
LHPV5b1	27
ATL017	27
SMP108	27
SLP031	26
PFGs	26
PFGs	26
LHAV2e3	26
SMP238	26
hDeltaH	25
ATL018	25
hDeltaB	25
LHAD1b2_d	25
SMP566	25
FB6A	24
FB6A	24
LNO2	24
FB4C	24
hDeltaC	24
FB6V	24
LHPV3c1	24
SMP147	24
FB4L	23
LCNOp	23
PFGs	23
PFGs	23
hDeltaH	23
hDeltaH	23
FB4P_a	23
FB4Y	23
PFGs	23
SMP012	23
MBON28	23
hDeltaM	22
FB4L	22
hDeltaB	22
PFGs	22
hDeltaM	22
hDeltaC	22
LHPV5b1	22
LHPV5b1	22
CL003	22
SMP088	22
SMP548	22
SIP067	21
hDeltaB	21
hDeltaB	21
FB4Y	21
FB4O	21
ATL017	21
SLP270	21
SMP504	21
LHPD4c1	21
PFGs	21
SLP258	21
LHAD1k1	21
5-HTPMPD01	21
LHCENT6	20
SLP435	20
SLP371	20
PFGs	20
FB4M	20
hDeltaC	20
hDeltaM	20
FB4L	20
hDeltaB	20
PFR_a	20
hDeltaB	20
PFGs	20
FB2C	20
SMP145	20
SMP376	19
SMP503	19
hDeltaJ	19
hDeltaB	19
FB4M	19
FB5O	19
hDeltaG	19
hDeltaC	19
PFNv	19
hDeltaB	19
SMP195_a	19
MBON04	19
ATL018	19
LHAV2e3	19
CRE074	19
LHPV5b1	19
SIP064	19
SLP015_d	19
FB6U	19
FB4L	18
SLP439	18
hDeltaB	18
FB4M	18
FB4M	18
hDeltaH	18
PFGs	18
SMP195_a	18
PFL2	18
SMP195_a	18
SMP195_b	18
ATL018	18
SMP354	18
LHPV6c1	18
CRE011	17
SLP441	17
LHPV5i1	17
MBON29	17
hDeltaM	17
FB5E	17
PFNv	17
SMP354	17
PFR_a	17
hDeltaB	17
hDeltaC	17
FC3	17
PFR_a	17
PFR_a	17
PFR_a	17
PPL107	17
hDeltaB	17
SLP457	17
hDeltaB	17
LHPV5b1	17
PFR_a	17
ATL018	17
SMP178	17
FB6A	17
SLP457	17
SMP333	17

## Sheet: OA-VPM3_Male_CNS
OA-VPM3 (Male Brain)
Cell Type Outputs	Neuron Weight		Cell Type Inputs	Neuron Weight
MBON05	129		SMP457	148
PPL201	72		SMP457	136
LHCENT8	63		FB6D	124
LHCENT3	60		FB6D	112
APL	55		CRE100	71
LHCENT8	54		FB6A_c	68
MBON11	52		SMP598	68
MBON11	48		SMP001	66
LHPV3c1	47		FB6A_c	61
LHAV3k1	43		FB1H	55
MBON05	41		FB1H	53
SLP471	37		FB6C_b	48
LHCENT9	36		FB6A_a	47
hDeltaH	35		mALB5	45
FB1H	34		PPL201	39
SLP406	34		CB0650	38
SLP471	32		PRW072	37
FB5C	31		FB6A_b	35
FB1H	30		M_ilPNm90	35
FB2A	30		LHCENT8	35
hDeltaH	29		FB6C_b	35
MB-C1	28		M_ilPNm90	34
FB2A	28		FB6C_b	32
SLP360_b	28		CB1574	29
PLP130	27		MBON11	29
hDeltaH	27		APL	29
SLP234	27		FB6A_b	28
LHPV4e1	26		FB6C_b	28
MBON07	26		LHPV3c1	28
FB5D	26		FB5A	27
FB4L	25		FB4O	27
LHPD5d1	25		LHPV4e1	27
CRE074	25		LHCENT8	27
hDeltaH	25
FB5C	25
FB5AA	25
SMP235	25
FB4P_a	24
hDeltaM	24
FB5AA	24
LNO2	24
PPL204	23
FB2A	23
FB4Y	23
SMP457	22
SIP042_a	22
FB5D	22
CB1308	22
hDeltaH	22
hDeltaB	22
AVLP471	22
LHPV10d1	22
LHPV5b1	21
LHPD2a5_b	21
39436	21
hDeltaM	21
hDeltaM	21
LHAD1k1	21
SMP234	21
hDeltaH	21
LHAD1b2_d	20
LHCENT12b	20
PPL204	20
hDeltaB	20
PFGs	20
hDeltaB	20
SLP421	20
LHAV3m1	20
FB3A	20
CB3218	19
FB4Y	19
LHPV5b1	19
SIP042_a	19
CB2442	19
FB5C	19
LHAD1k1	19
hDeltaB	18
SMP503	18
SLP234	18
ExR3	18
LHPD4c1	18
FB4L	18
SMP001	18
LHPV12a1	18
LHCENT12b	17
hDeltaB	17
LHCENT3	17
LHPV5b1	17
LHPV5b1	17
CB2310	17
48299	17
hDeltaC	17
FB2A	17
FB4P_a	17
FB2D	17
MBON28	17
hDeltaH	17
hDeltaB	17
SLP421	17
SLP060	17
FB6A_c	17
FB6A_c	16
LHAV2o1	16
LHAD1b2_d	16
SMP567	16
SIP042_a	16
LHPV7a2	16
SMP145	16
hDeltaM	16
FB4Y	16
LHPD5d1	16
PLP121	16
CRE048	16
APL	16
SMP443	15
SLP421	15
FB3A	15
SMP088	15
LHPV5b1	15
CB2310	15
LH008m	15
FB4L	15
PFGs	15
hDeltaB	15
MBON07	15
FB4L	15
CL003	15
LHCENT6	15
FB4M	15
LHCENT9	15
SLP031	15
CB1357	14
523030	14
LHCENT2	14
LH008m	14
hDeltaM	14
CB1238	14
FB5M	14
FB5D	14
CB1701	14
hDeltaC	14
hDeltaB	14
hDeltaB	14
hDeltaC	14
hDeltaC	14
hDeltaC	14
SLP011	14
LHPV7a2	14
FB4C	14
SMP012	14
LHAV2p1	14
LCNOpm	14
hDeltaB	14
SLP388	14
oviIN	14
LHAD1b2_b	13
PFGs	13
SMP503	13
PFGs	13
SMP142	13
LCNOp	13
MBON30	13
hDeltaB	13
SMP548	13
ATL004	13
CL129	13
SLP002	13
hDeltaB	13
hDeltaC	13
PFR_a	13
hDeltaB	13
hDeltaB	13
SMP238	13
SMP504	13
FB3A	13
FB3A	13
PPL201	13
FB6C_b	13
SLP388	13
CB3347	12
CB1357	12
FB6V	12
MBON04	12
SMP142	12
hDeltaH	12
hDeltaB	12
CRE025	12
SLP327	12
LHPV5b1	12
SLP421	12
CB1701	12
44247	12
hDeltaB	12
hDeltaJ	12
PFNv	12
PFGs	12
FB5K	12
CRE105	12
hDeltaM	12
FB6V	12
hDeltaB	12
LHPV7c1	12
FB4M	12
hDeltaB	12
MBON06	12
